# Supplementary material for: Proteomics-Based Study of Potential Emphysema Biomarkers Reveals Systemic Redox System and Extracellular Matrix Component Dysregulation
Source: Diagnostics (Basel). 2026 Mar 21;16(6):931. doi: 10.3390/diagnostics16060931 (PMC13025604; doi:10.3390/diagnostics16060931)
Supplement: Supplementary file 1 [file diagnostics-16-00931-s001.zip]

Archive with 1 entries (1 files):
- diagnostics-4180500-supplementary.pdf
